# Supplementary material for: Surfactin and Capric Acid Affect the Posaconazole Susceptibility of Candida albicans Strains with Altered Sterols and Sphingolipids Biosynthesis
Source: Int J Mol Sci. 2023 Dec 15;24(24):17499. doi: 10.3390/ijms242417499 (PMC10743603; doi:10.3390/ijms242417499)
Supplement: Supplementary file 1 [file ijms-24-17499-s001.zip]

Archive with 1 entries (1 files):
- ijms-2727071-supplementary.pdf
